# Supplementary material for: Insights into Retinal Metastasis from Systemic Carcinoma: A Systematic Review of Clinical and Multimodal Imaging Characteristics
Source: J Clin Med. 2024 Oct 10;13(20):6037. doi: 10.3390/jcm13206037 (PMC11508253; doi:10.3390/jcm13206037)
Supplement: Supplementary file 1 [file jcm-13-06037-s001.zip]

Archive with 1 entries (1 files):
- jcm-3225935-supplementary.pdf
